# Supplementary material for: Enhancement of VGG16 model with multi-view and spatial dropout for classification of mosquito vectors
Source: PLoS One. 2023 Jul 24;18(7):e0284330. doi: 10.1371/journal.pone.0284330 (PMC10365266; doi:10.1371/journal.pone.0284330)
Supplement: S1 Notebooks — All Python codes and simulation results that produce the figures in Tables 2–8 are accessible from the URL given below: https://github.com/Wanchalerm-Pora/Mosquitoes-TH/tree/main/iPyNB. (TXT) [file pone.0284330.s001.txt]

S1 Notebooks. Python codes and simulation results. All Python codes and simulation results that produce the figures in Tables 2–8 are accessible from the URL given below: https://github.com/Wanchalerm-Pora/Mosquitoes-TH/tree/main/iPyNB
