# Supplementary material for: Enhancement of VGG16 model with multi-view and spatial dropout for classification of mosquito vectors
Source: PLoS One. 2023 Jul 24;18(7):e0284330. doi: 10.1371/journal.pone.0284330 (PMC10365266; doi:10.1371/journal.pone.0284330)
Supplement: S1 Dataset — The dataset can be accessed via the URL given below: https://www.kaggle.com/datasets/cyberthorn/chula-mosquito-classification. (TXT) [file pone.0284330.s002.txt]

S1 Dataset. Dataset produced in this study. The dataset can be accessed via the URL given below: https://www.kaggle.com/datasets/cyberthorn/chula-mosquito-classification
